# Supplementary material for: The effect of eraser sampling for proteomic analysis on Palaeolithic bone surface microtopography
Source: Sci Rep. 2021 Dec 8;11:23611. doi: 10.1038/s41598-021-02823-w (PMC8655045; doi:10.1038/s41598-021-02823-w)
Supplement: Supplementary file 2 — Supplementary Table S1. [file 41598_2021_2823_MOESM2_ESM.xlsx]

## Sheet: Sheet 1 - eraser
Supplementary Table S1: Raw ISO 25178 data before and after EEM for each surface texture parameter on each ROIs of all specimens. Sa is expressed in µm, Spc in 1/µm, Sha in µm2 and Smrk1 in %
specimen	area	erasing	n_measured	Sa	Spc	Sha	Smrk1	matching
CC7-942	control	before	1	0.408	2.16	125	20.1	good
CC7-942	control	after	1	0.412	2.11	130	21.1	good
CC7-942	control	before	2	0.177	0.791	121	18.6	good
CC7-942	control	after	2	0.155	0.69	133	18.8	good
CC7-942	control	before	3	0.285	1.97	333	20	good
CC7-942	control	after	3	0.323	2.06	252	20	good
CC7-942	control	before	4	0.376	1.66	121	19.9	good
CC7-942	control	after	4	0.363	1.72	158	20.9	good
CC7-942	control	before	5	0.306	1.78	177	19.2	good
CC7-942	control	after	5	0.288	1.51	140	20.3	good
CC7-942	cut	before	1	0.919	3.42	82.4	20.5	good
CC7-942	cut	after	1	0.876	3.22	90.1	20.8	good
CC7-942	cut	before	2	0.662	2.73	99.7	19.7	good
CC7-942	cut	after	2	0.658	2.75	107	20.3	good
CC7-942	cut	before	3	0.919	4.04	75.7	19.8	good
CC7-942	cut	after	3	0.855	3.55	84.4	19.5	good
CC7-942	cut	before	4	0.676	2.77	98.7	20.2	good
CC7-942	cut	after	4	0.654	2.48	94.1	19.7	good
CC7-942	cut	before	5	0.613	2.48	86.9	20.6	good
CC7-942	cut	after	5	0.57	2.3	98.1	20.2	good
CC8-442	control	before	1	0.198	1.18	241	18.7	good
CC8-442	control	after	1	0.201	1.16	226	19.2	good
CC8-442	control	before	2	0.271	1.4	148	19.7	good
CC8-442	control	after	2	0.271	1.37	136	20.4	good
CC8-442	control	before	3	0.728	3.08	78	21.1	good
CC8-442	control	after	3	0.84	3.76	94.6	21.3	good
CC8-442	control	before	4	0.274	1.41	134	19.8	good
CC8-442	control	after	4	0.285	1.29	89.3	20.3	good
CC8-442	control	before	5	0.176	0.874	173	17.8	good
CC8-442	control	after	5	0.119	0.519	139	18.1	good
CC8-442	cut	before	1	0.473	1.97	89.9	19.9	good
CC8-442	cut	after	1	0.464	1.83	76.2	20.3	good
CC8-442	cut	before	2	0.475	1.93	117	19.1	good
CC8-442	cut	after	2	0.474	1.89	106	19.5	good
CC8-442	cut	before	3	0.618	2.52	73.4	19.6	good
CC8-442	cut	after	3	0.644	2.75	81.4	20.3	good
CC8-442	cut	before	4	0.642	2.5	81.4	19.7	good
CC8-442	cut	after	4	0.655	2.56	86.7	20.6	good
CC8-442	cut	before	5	0.819	3.58	123	20.6	good
CC8-442	cut	after	5	0.872	5.21	326	21.2	good
CC7-1530	control	before	1	0.238	1.12	122	19.3	good
CC7-1530	control	after	1	0.217	1.08	153	19.6	good
CC7-1530	control	before	2	0.208	0.95	119	18.7	good
CC7-1530	control	after	2	0.201	0.934	118	20	good
CC7-1530	control	before	3	0.264	1.47	160	19	good
CC7-1530	control	after	3	0.235	1.34	168	20	good
CC7-1530	control	before	4	0.371	1.45	88.5	18.4	good
CC7-1530	control	after	4	0.254	1.16	146	18.5	good
CC7-1530	control	before	5	0.245	1.12	103	18.2	good
CC7-1530	control	after	5	0.178	0.705	102	19.5	good
CC7-1530	cut	before	1	1.43	5.61	96.1	17.6	good
CC7-1530	cut	after	1	1.28	5.77	87.8	19.5	good
CC7-1530	cut	before	2	0.785	3.79	91.2	20.2	good
CC7-1530	cut	after	2	0.766	4	107	20.7	good
CC7-1530	cut	before	3	1.2	5.88	67.7	19.7	good
CC7-1530	cut	after	3	1.28	6.03	67	21.3	good
CC7-1530	cut	before	4	0.736	3.13	84.2	19.7	good
CC7-1530	cut	after	4	0.764	3.08	83.2	19.8	good
CC7-1530	cut	before	5	0.726	3.21	75.1	20.5	good
CC7-1530	cut	after	5	0.68	2.93	71.6	19.9	good
F5-195	control	before	1	0.464	2.32	154	20.1	good
F5-195	control	after	1	0.469	2.36	166	20.5	good
F5-195	control	before	2	0.349	1.65	99.8	19.2	good
F5-195	control	after	2	0.345	1.63	96.2	20	good
F5-195	control	before	3	0.388	1.82	116	19.8	good
F5-195	control	after	3	0.389	1.76	106	20.3	good
F5-195	control	before	4	0.526	2.44	129	19.4	good
F5-195	control	after	4	0.527	2.41	118	19.8	good
F5-195	control	before	5	0.437	2.03	115	19.9	good
F5-195	control	after	5	0.459	2.15	110	20.6	good
F5-195	cut	before	1	0.971	4.47	113	21.9	good
F5-195	cut	after	1	0.914	3.89	122	21.6	good
F5-195	cut	before	2	0.754	3.32	96.2	21.2	good
F5-195	cut	after	2	0.645	3.05	94.7	21.7	good
F5-195	cut	before	3	0.824	2.97	82.5	20.6	good
F5-195	cut	after	3	0.779	2.85	74.9	21.1	good
F5-195	cut	before	4	0.811	3.65	110	21.4	good
F5-195	cut	after	4	0.682	2.95	101	21.9	good
F5-195	cut	before	5	0.489	2.33	120	20.6	good
F5-195	cut	after	5	0.47	2.18	98.9	21.1	good
CC7-379	control	before	1	0.322	1.92	168	19	good
CC7-379	control	after	1	0.302	1.79	166	19.6	good
CC7-379	control	before	2	0.148	0.616	113	17.5	none
CC7-379	control	after	2	0.233	1.26	185	20.7	none
CC7-379	control	before	3	0.199	1.48	390	19.2	good
CC7-379	control	after	3	0.199	1.59	384	19	good
CC7-379	control	before	4	0.291	1.29	94.7	19.5	good
CC7-379	control	after	4	0.292	1.44	125	19.5	good
CC7-379	control	before	5	0.27	1.76	276	19.5	good
CC7-379	control	after	5	0.262	1.84	404	20.4	good
CC7-379	cut	before	1	0.577	2.7	119	21.1	good
CC7-379	cut	after	1	0.602	2.75	113	21.7	good
CC7-379	cut	before	2	0.764	3.15	81.6	20.1	good
CC7-379	cut	after	2	0.756	3.09	81.5	20.9	good
CC7-379	cut	before	3	0.555	2.57	102	19.7	good
CC7-379	cut	after	3	0.533	2.38	90.6	20	good
CC7-379	cut	before	4	1.65	6.48	99.2	23.3	good
CC7-379	cut	after	4	1.67	6.62	110	22.1	good
CC7-379	cut	before	5	0.785	3.44	82.8	20.9	good
CC7-379	cut	after	5	0.841	3.23	111	20.5	good
F6-581	control	before	1	1.1	5.24	128	20.2	good
F6-581	control	after	1	1.09	5.27	126	19.9	good
F6-581	control	before	2	0.451	2.59	187	19.3	good
F6-581	control	after	2	0.467	2.6	157	19.3	good
F6-581	control	before	3	0.78	3.94	105	20.2	good
F6-581	control	after	3	0.781	4.38	138	19.7	good
F6-581	control	before	4	0.552	2.46	123	20.6	good
F6-581	control	after	4	0.558	2.45	110	20.2	good
F6-581	control	before	5	0.474	2.38	132	19.4	good
F6-581	control	after	5	0.514	2.84	174	20	good
F6-581	cut	before	1	0.722	3.88	143	19.8	good
F6-581	cut	after	1	0.731	3.15	78	19.8	good
F6-581	cut	before	2	0.896	3.52	84.7	19.9	good
F6-581	cut	after	2	0.919	3.76	101	19.6	good
F6-581	cut	before	3	1.08	5.37	91.3	20.4	good
F6-581	cut	after	3	1.08	5.07	89.6	20.4	good
F6-581	cut	before	4	0.767	3.25	76.5	20.6	good
F6-581	cut	after	4	0.781	3.28	73.9	20.8	good
F6-581	cut	before	5	0.857	3.58	81.2	19.7	good
F6-581	cut	after	5	0.967	4.26	71.6	20.7	good
