# Supplementary material for: The effect of eraser sampling for proteomic analysis on Palaeolithic bone surface microtopography
Source: Sci Rep. 2021 Dec 8;11:23611. doi: 10.1038/s41598-021-02823-w (PMC8655045; doi:10.1038/s41598-021-02823-w)
Supplement: Supplementary file 3 — Supplementary Table S3. [file 41598_2021_2823_MOESM3_ESM.xlsx]

## Sheet: Sheet1
Supplementary Table S2: Sample information for all bone specimens included in this study and analysed through destructive sampling and EEM (control and cut area), including sample weights, average peak forces, number of erasing movements, taxonomic identifications obtained through ZooMS, peptide marker masses (rounded to whole m/z values), signal to noise ratio (S/N) for the three dominant peptid…
Sample	ZooMS ID	Method	Sample Weight	Average Force	Erasing Count	BarcodeID	α1 508	ɑ2 978	ɑ2 484	ɑ2 502	ɑ2 292	ɑ2 793	ɑ2 454	ɑ1 586	ɑ2 757	S/N α1 508	S/N ɑ2 978	S/N ɑ2 484	Residues removed	Presence of microstriations	Increased shininess
CC8-442-control	BK-1243.1a	EEM	2.2	7.329	215	Bos/Bison/Ovibos	1105	1208	1427	x	x	x	x	x	x	62.0711	6.99077	9.49959	Yes	No	No
CC8-442-cut	BK-1243.2a	EEM	0.5	8.363	209	Bos/Bison/Ovibos	1105	1208	x	x	x	x	x	x	x	13.7827	6.54189	7.16924	Yes	No	Yes
CC8-442	BK-1243	Destructive				Bos/Bison	1105	1192+1208	1427	1580	1648	2131	2792	2853+2869	3017+3033	80.3996	19.4351	53.7929	-	-	-
F6-581-control	BK-1284.1a	EEM	15.6	9.843	196	Bos/Bison/Ovibos	1105	1208	1427	1580	1648	2131	x	x	x	27.0305	5.09591	13.3929	Yes	No	Yes
F6-581-cut	BK-1284.2a	EEM	0.5	8.766	172	Bos/Bison/Ovibos	1105	1208	1427	1580	1648	x	x	x	x	17.6929	5.93368	18.6374	Yes	No	Yes
F6-581	BK-1284	Destructive				Bos/Bison	1105	1208	1427	1580	1648	2131	2792	2853+2869	3017+3033	45.3053	14.8188	87.5347	-	-	-
F5-195-control	BK-1297.1a	EEM	11.8	10.437	314	Bos/Bison/Ovibos	1105	1192+1208	1427	x	x	x	x	x	x	7.46063	-	6.54376	No	No	Yes
F5-195-cut	BK-1297.2a	EEM	2.3	7.708	287	Bos/Bison/Ovibos	1105	1192+1208	1427	1580	1648	x	x	x	x	29.0155	10.1294	16.7462	Yes	No	No
F5-195	BK-1297	Destructive				Bos/Bison	1105	1192+1208	1427	1580	1648	2131	2792	2853+2869	3017+3033	66.4051	18.0616	73.2782	-	-	-
CC7-379-control	BK-75.1a	EEM	6.2	6.864	229	Bos/Bison/Ovibos	1105	1208	1427	x	x	x	x	x	x	43.2654	8.7108	5.75246	Yes	Yes	Yes
CC7-379-cut	BK-75.2a	EEM	2	6.693	242	Bos/Bison/Ovibos	1105	1208	1427	x	x	x	x	x	x	27.7977	9.64275	9.16648	Yes	No	Yes
CC7-379	BK-75	Destructive				Bos/Bison	1105	1208	1427	1580	1648	2131	2792	2853	3033	66.6309	10.5369	131.382	-	-	-
CC7-942-control	BK-85.1a	EEM	5.6	7.949	281	Bos/Bison/Ovibos	1105	1208	1427	1580	1648	x	x	x	x	35.3083	8.7187	17.1332	Yes	No	No
CC7-942-cut	BK-85.2a	EEM	1.8	6.211	284	Bos/Bison/Ovibos	1105	1192+1208	1427	x	x	x	x	x	x	33.0331	10.2629	9.0772	Yes	No	Yes
CC7-942	BK-85	Destructive				Bos/Bison	1105	1208	1427	1580	1648	2131	2792	2853	3033	193.234	11.4898	62.8885	-	-	-
CC7-1530-control	BK-91.1a	EEM	12	8.779	291	Bos/Bison/Ovibos	1105	1192+1208	1427	1580	1648	x	x	x	x	22.2967	15.1736	8.25357	No	No	Yes
CC7-1530-cut	BK-91.2a	EEM	0.5	8.461	250	Bos/Bison/Ovibos	1105	1192+1208	1427	1580	1648	x	x	x	x	70.9243	8.39072	18.1393	No	No	Yes
CC7-1530	BK-91	Destructive				Bos/Bison	1105	1208	1427	1580	1648	2131	2792	2853	3033	55.8897	15.5065	188.864	-	-	-
